# Supplementary material for: Immune System Alterations in Treatment-Resistant Schizophrenia: A Systematic Review of the Current Evidence and Future Directions
Source: Int J Mol Sci. 2026 Apr 23;27(9):3745. doi: 10.3390/ijms27093745 (PMC13163644; doi:10.3390/ijms27093745)
Supplement: Supplementary file 1 [file ijms-27-03745-s001.zip]

Archive with 1 entries (1 files):
- PRISMA 2020 checklist.pdf
